# Supplementary material for: Deep structured populations of geographically isolated nipa (Nypa fruticans Wurmb.) in the Indo-West Pacific revealed using microsatellite markers
Source: Front Plant Sci. 2022 Oct 25;13:1038998. doi: 10.3389/fpls.2022.1038998 (PMC9641285; doi:10.3389/fpls.2022.1038998)
Supplement: Supplementary file 2 [file Table_1.xlsx]

## Sheet: raw data
18	445	32	15	18	6	12	19	15	18	6	9	15	21	15	16	16	20	15	16	26	15	15	15	15	20	21	7	12	12	8	8	6	11	2
			PHMS	PHME	PHMN1	PHMN2	PHCE	PHLE	PHLW	PHPW	PHPE	MLVN1	MLVN2	MLTH1	MLTH2	MLTH3	MPNC1	MPNC2	MPNC3	MPEC1	MPEC2	MPEC3	MPEC4	MPEC5	MPSC	MPSW	INNJ	SLSW1	SLSW2	SLSW3	SLSW4	SLWC1	SLWC2	SLWC3
code	pop	Nfr11		Nfr14		Nfr17		Nfr22		Nfr25		Nfr26		Nfr27		Nfr30		Nfr31		Nfr39		Nfr40		Nfr55		Nfr56		Nfr58		Nfr59		Nfr60		Nfr69		Nfr72
CD05	PHMS	292	292	268	266	300	300	206	206	268	268	224	224	292	292	234	234	104	104	276	270	162	162	192	192	174	168	294	284	162	162	234	234	264	264	184	184
CD07	PHMS	292	292	268	266	300	300	204	204	266	266	224	224	292	292	234	234	104	100	276	270	162	162	192	192	174	168	286	286	162	162	236	234	264	264	182	182
CD19	PHMS	292	286	270	270	312	300	204	204	268	268	224	224	292	292	238	238	100	100	280	272	162	162	192	192	176	176	294	282	180	162	238	238	270	270	186	186
TD04	PHMS	288	288	268	268	312	312	202	202	266	266	224	224	292	292	230	230	104	100	276	276	162	162	174	174	174	174	296	284	180	164	236	236	274	266	188	188
TD11	PHMS	292	288	268	268	312	300	204	204	284	264	262	262	292	292	224	224	104	100	278	274	164	160	192	192	166	166	284	284	178	162	238	238	264	264	186	186
TD15	PHMS	292	292	268	268	312	300	210	204	284	264	280	262	290	290	224	224	104	104	278	278	160	160	192	176	172	172	290	284	178	162	238	236	272	264	184	184
TD16	PHMS	292	292	268	268	312	300	204	204	264	264	280	262	292	292	226	226	104	100	278	274	160	160	192	192	172	172	292	284	178	162	238	238	264	264	186	186
TD20	PHMS	292	292	268	268	300	300	210	204	278	268	280	262	290	290	226	226	104	104	278	278	158	158	192	192	172	172	292	284	162	162	238	238	264	264	184	184
TD21	PHMS	292	292	268	268	312	300	210	204	278	264	280	262	292	292	224	224	104	100	278	278	164	164	190	190	172	172	292	284	180	180	236	236	264	264	186	186
TD22	PHMS	284	284	270	270	300	300	202	202	268	268	226	226	294	294	232	232	104	100	278	270	162	162	192	192	176	168	286	286	164	164	236	236	266	266	186	186
TD26	PHMS	290	290	268	268	300	300	204	204	284	268	224	224	292	292	230	230	100	100	278	278	162	162	192	192	176	176	288	284	178	178	240	236	268	268	186	186
TD27	PHMS	292	292	270	270	300	300	204	204	268	268	224	224	294	294	234	234	104	104	272	272	162	162	192	192	176	176	294	282	162	162	238	238	268	268	186	186
TD30	PHMS	290	290	270	270	300	300	204	204	298	284	224	224	292	292	234	234	104	100	278	278	162	162	192	174	176	170	294	284	180	162	240	236	270	270	188	188
TD31	PHMS	288	288	268	268	300	300	202	202	298	284	224	224	294	294	230	230	104	104	274	274	162	162	192	192	174	174	294	286	180	164	238	238	264	264	186	186
TD33	PHMS	288	288	268	268	310	310	204	204	264	264	228	228	292	292	234	234	104	104	280	274	162	162	192	192	166	166	294	282	162	162	236	236	278	268	184	184
BS03	PHME	292	288	268	268	312	312	204	204	266	266	226	226	292	292	230	230	104	104	276	276	162	162	192	192	168	168	292	284	162	162	234	234	272	272	186	186
BS04	PHME	290	290	266	266	312	312	204	204	262	262	224	224	292	292	230	230	104	100	276	276	162	162	192	180	174	168	294	284	162	162	236	236	272	264	186	186
BS05	PHME	288	288	266	266	300	300	202	202	0	0	226	226	294	294	230	230	106	106	278	278	162	162	194	194	166	166	290	284	162	162	240	240	274	268	186	186
BS06	PHME	292	292	270	270	312	300	204	204	268	268	226	226	292	282	232	232	104	100	276	258	160	160	192	192	168	168	290	284	178	164	236	236	274	266	186	186
BS07	PHME	290	286	268	268	312	312	206	206	266	266	226	226	298	298	230	230	104	104	276	276	162	162	194	194	168	168	292	284	162	162	234	234	264	264	186	186
BS08	PHME	288	288	268	268	312	300	204	204	268	268	224	224	294	294	230	230	104	104	278	278	158	158	194	194	170	170	294	282	162	162	238	238	280	266	186	186
BS09	PHME	294	294	0	0	302	302	204	204	268	268	226	226	292	292	236	236	104	102	276	258	160	160	190	190	174	162	284	284	164	164	0	0	274	266	184	184
BS10	PHME	0	0	0	0	310	300	204	204	268	268	228	228	292	292	232	232	104	102	276	260	160	160	190	190	162	162	294	294	164	164	236	232	272	266	184	184
BS11	PHME	292	292	268	268	310	302	204	204	268	268	226	226	292	282	236	230	104	104	276	258	160	160	192	192	174	172	294	282	164	164	236	236	272	266	182	182
BS15	PHME	288	288	268	268	310	310	204	204	266	266	226	226	292	282	236	230	106	106	274	274	166	156	192	180	166	166	294	282	162	162	238	238	278	278	186	186
BS16	PHME	284	284	0	0	312	302	204	204	268	268	228	228	292	282	238	232	106	106	278	278	162	162	194	194	166	166	284	284	164	164	240	240	278	270	186	186
BS19	PHME	288	284	266	266	310	310	202	202	268	264	224	224	292	282	238	232	104	104	278	278	162	162	192	192	166	166	294	282	162	162	238	238	274	266	186	186
BS20	PHME	292	288	270	270	312	312	204	204	0	0	226	226	292	282	236	230	104	104	274	274	0	0	192	192	166	166	294	282	162	162	240	240	276	268	184	184
BS21	PHME	288	288	268	268	312	312	202	202	266	266	224	224	292	282	236	230	104	104	278	278	158	158	192	180	164	164	294	284	162	162	240	240	276	276	188	188
BS22	PHME	290	290	272	272	310	300	206	206	268	266	226	226	282	282	0	0	106	106	276	276	162	162	192	192	174	174	284	284	164	164	240	240	278	268	186	186
BS23	PHME	284	284	266	266	312	300	202	202	266	266	224	224	292	292	238	232	104	104	278	278	162	162	194	194	166	166	290	284	162	162	238	238	274	266	186	186
BS24	PHME	294	290	0	0	306	306	206	206	286	268	226	226	298	298	236	236	106	102	278	258	164	164	194	194	0	0	290	284	180	164	236	230	268	268	186	186
BS26	PHME	294	294	266	266	314	302	204	204	268	268	224	224	292	282	240	236	106	106	278	278	162	162	192	192	172	168	286	286	164	164	242	242	274	266	188	188
PS09	PHMN1	288	284	268	268	294	294	204	204	278	266	224	224	290	290	236	236	104	100	276	272	162	162	190	190	168	168	294	282	164	164	236	236	266	266	186	186
PS18	PHMN1	288	288	268	266	294	294	204	204	278	268	224	224	292	292	236	236	104	104	276	276	162	162	190	190	174	174	294	284	180	164	236	236	266	266	186	186
PS23	PHMN1	288	288	268	266	310	310	204	204	266	266	226	226	292	292	236	236	104	104	276	272	162	162	190	190	168	168	288	282	180	164	236	236	266	266	186	186
PS25	PHMN1	288	284	268	268	314	302	202	202	268	268	224	224	292	282	236	230	104	104	278	278	162	162	192	192	168	168	294	284	180	162	240	240	276	266	186	186
PS28	PHMN1	288	288	268	264	314	302	202	202	278	266	224	224	292	282	236	236	104	100	276	276	162	162	192	192	168	168	294	284	162	162	240	240	266	266	188	188
PS33	PHMN1	292	292	268	268	300	300	204	204	268	268	224	224	292	292	238	238	104	104	276	276	162	162	192	192	168	168	294	282	178	162	234	228	272	264	184	184
CA04	PHMN2	292	288	268	268	312	300	204	204	266	266	226	226	292	292	236	236	104	100	278	278	162	162	194	194	176	170	294	286	162	162	238	238	264	264	184	184
CA17	PHMN2	288	284	268	266	314	302	202	202	266	266	224	224	290	290	236	236	104	100	278	278	162	162	192	192	174	174	294	284	180	176	240	240	276	276	186	186
CA18	PHMN2	288	288	268	266	312	312	204	204	284	268	226	226	292	292	230	226	104	100	274	274	162	162	194	194	172	172	294	284	162	162	236	236	278	270	188	188
CA20	PHMN2	290	290	268	268	312	312	204	204	266	266	228	226	292	282	230	226	104	100	276	276	162	162	194	194	176	172	294	282	180	180	238	230	278	270	188	188
CA23	PHMN2	288	284	268	266	312	312	202	202	278	278	226	226	292	292	236	236	104	100	278	278	162	162	192	192	168	168	292	286	180	164	240	234	276	276	188	188
CA28	PHMN2	288	284	268	268	312	300	204	204	268	266	224	224	282	282	236	236	100	100	278	278	162	162	190	190	176	176	288	284	164	164	238	234	268	268	188	188
MA06	PHMN2	288	288	268	266	310	310	204	204	268	268	226	226	292	282	230	230	104	104	278	278	162	162	190	190	168	168	292	282	180	164	234	234	274	266	188	188
MA08	PHMN2	288	284	268	268	312	300	204	204	268	268	224	224	292	282	230	230	104	104	278	278	162	162	190	190	174	168	292	282	164	164	238	238	276	268	188	188
MA16	PHMN2	288	288	268	266	312	312	204	204	266	266	228	228	290	290	230	230	104	104	276	276	162	162	194	194	176	172	294	282	180	164	240	232	278	270	190	190
MA18	PHMN2	288	288	268	266	312	312	202	202	264	264	224	224	290	290	230	230	100	100	276	276	162	162	192	192	174	168	294	284	162	162	240	240	266	266	188	188
MA19	PHMN2	290	290	268	268	312	312	204	204	266	266	226	226	292	292	228	228	100	100	276	276	162	162	194	194	176	172	294	284	162	162	238	238	268	268	188	188
MA24	PHMN2	290	290	268	268	312	312	206	206	266	266	228	228	292	292	228	228	100	100	276	276	162	162	194	194	176	176	294	284	180	164	238	238	278	270	188	188
BB07	PHCE	292	292	268	268	312	300	206	206	262	262	280	262	292	282	228	224	104	100	278	278	166	162	190	190	170	166	292	284	162	162	234	234	264	264	184	184
BB11	PHCE	292	292	268	268	300	300	204	204	264	264	276	276	282	282	228	228	104	104	276	276	166	162	190	190	172	172	290	284	162	162	244	234	264	264	184	184
BB16	PHCE	288	288	300	270	306	306	206	206	266	266	226	226	304	286	238	218	104	104	280	280	164	164	194	194	168	168	290	290	166	160	234	234	274	266	184	184
CB04	PHCE	288	284	266	266	300	300	202	202	278	266	226	226	292	292	232	232	104	100	278	278	162	162	192	192	172	172	290	284	180	180	240	240	276	268	186	186
CB05	PHCE	294	290	268	268	310	300	204	204	268	268	224	224	282	282	234	234	100	100	276	276	166	166	192	192	170	170	290	284	164	164	228	228	274	264	186	186
CB06	PHCE	282	282	268	268	312	302	204	204	268	268	244	224	292	292	234	234	104	100	280	276	162	162	192	192	166	166	290	290	178	178	232	232	278	268	184	184
CB10	PHCE	294	290	266	266	300	300	204	204	268	268	226	226	292	282	236	236	104	100	276	276	162	162	192	192	170	170	288	288	180	164	234	234	264	264	186	186
CB19	PHCE	288	284	268	264	300	300	202	202	264	264	224	224	292	292	232	232	104	100	278	278	162	162	192	192	176	172	290	284	164	164	240	240	276	268	186	186
CB33	PHCE	288	284	268	266	294	294	204	204	264	264	226	226	290	290	230	230	100	100	276	276	162	162	192	192	168	168	288	288	180	164	232	232	266	266	184	184
CB34	PHCE	0	0	270	268	300	300	204	204	268	268	226	226	292	292	224	224	104	100	280	280	164	164	194	194	174	174	292	292	180	164	238	238	268	268	184	184
CB38	PHCE	282	282	268	268	300	300	204	204	268	268	228	228	292	282	234	234	104	100	280	276	162	162	192	174	166	166	294	282	178	162	238	238	268	268	184	184
CB39	PHCE	288	284	264	264	310	310	204	204	268	268	226	226	288	288	234	224	104	100	276	276	162	162	192	176	176	168	288	288	180	162	238	238	274	266	184	184
CB43	PHCE	288	284	268	268	300	300	202	202	268	266	244	244	290	290	232	232	104	100	278	278	162	162	192	192	174	174	288	288	164	164	240	234	276	268	186	186
LB02	PHCE	288	288	268	264	300	300	204	204	264	264	228	228	292	282	236	230	104	100	280	280	162	162	192	192	168	168	288	284	164	164	236	232	266	266	184	184
LB03	PHCE	288	288	270	270	312	312	204	204	266	266	226	226	304	290	230	230	104	104	280	280	162	162	192	192	174	174	288	284	180	164	240	232	274	266	184	184
LB07	PHCE	288	284	264	260	312	302	204	204	266	266	228	228	290	290	234	234	104	100	276	276	162	162	192	192	168	168	288	284	180	162	236	236	274	266	186	186
LB10	PHCE	288	288	268	268	312	300	204	204	266	264	226	226	292	282	236	236	104	100	280	280	162	162	192	192	178	170	294	282	180	164	238	238	264	264	184	184
LB16	PHCE	288	284	264	264	310	310	204	204	266	266	226	226	292	282	236	230	104	100	274	274	162	162	190	190	168	168	294	282	162	162	238	238	266	266	184	184
LB25	PHCE	288	288	264	264	300	300	204	204	266	266	226	226	292	282	230	230	104	104	274	274	162	162	192	192	168	168	294	282	180	162	236	236	266	266	184	184
CQ03	PHLE	288	288	264	264	312	300	204	204	284	268	224	224	304	304	230	224	104	100	280	280	162	162	190	174	168	168	294	282	162	162	240	240	274	274	186	186
CQ04	PHLE	292	288	290	264	300	294	204	204	268	262	262	262	304	292	240	220	104	104	276	270	160	160	192	176	168	168	296	284	162	162	238	234	272	264	184	184
CQ05	PHLE	288	288	290	290	312	302	202	202	266	266	228	224	302	302	230	230	100	100	278	278	162	162	192	174	168	168	296	284	164	164	232	232	272	272	186	186
CQ06	PHLE	292	292	288	288	300	300	204	204	284	284	262	262	300	300	220	220	104	104	278	278	164	164	176	176	168	168	298	286	162	162	238	234	272	272	182	182
CQ11	PHLE	288	284	288	288	312	306	204	204	266	266	224	224	304	304	242	224	104	104	280	280	162	162	192	192	174	168	294	282	164	164	234	234	274	266	184	184
CQ14	PHLE	288	284	264	264	306	300	202	202	268	264	224	224	300	292	242	222	104	100	276	276	162	162	192	192	168	168	300	286	164	164	240	234	272	272	188	188
CQ16	PHLE	292	288	290	290	312	306	204	204	268	266	262	262	302	302	240	220	104	104	278	278	160	160	192	192	166	166	294	282	162	162	234	234	272	264	182	182
LQ01	PHLE	288	284	290	264	306	294	204	204	284	268	224	224	300	300	224	224	104	104	280	280	162	162	192	192	176	176	294	282	162	162	234	234	276	276	186	186
LQ05	PHLE	288	288	270	268	302	302	202	202	268	262	228	224	302	302	222	222	104	104	278	278	162	162	192	192	168	168	292	286	164	164	236	232	272	272	184	184
LQ11	PHLE	292	292	290	290	300	300	0	0	268	268	224	224	298	298	240	240	100	100	276	276	162	162	192	192	174	168	294	282	162	162	238	238	274	274	184	184
LQ12	PHLE	288	288	266	266	306	300	202	202	284	268	224	224	300	300	242	222	104	100	276	276	162	162	192	174	174	168	292	286	164	164	236	232	274	266	184	184
LQ14	PHLE	292	292	264	264	312	300	204	204	268	268	224	224	300	300	224	224	104	104	278	278	162	162	192	192	168	168	294	282	178	162	238	232	274	274	182	182
LQ18	PHLE	290	290	290	290	306	300	204	204	286	266	224	224	298	298	236	236	100	100	278	278	162	162	192	174	162	162	294	282	162	162	234	234	278	278	184	184
LQ20	PHLE	288	288	266	266	306	300	202	202	284	266	228	228	304	304	230	230	100	100	276	276	162	162	192	192	174	168	292	286	164	164	236	232	274	266	186	186
LQ21	PHLE	292	288	264	264	300	300	204	204	268	268	226	226	302	292	234	224	104	104	276	276	162	162	192	192	174	168	290	290	162	162	232	232	274	266	182	182
LP02	PHLW	284	284	270	270	300	300	204	204	284	284	240	224	290	290	236	236	104	104	278	278	162	162	192	192	164	164	292	284	178	178	234	234	276	268	186	186
LP04	PHLW	284	284	270	270	300	300	204	204	284	266	240	224	290	290	236	236	104	104	280	272	162	162	192	192	164	164	292	284	180	180	232	232	276	268	188	188
LP09	PHLW	284	284	268	268	300	300	204	204	284	266	240	224	290	290	236	230	104	100	278	278	162	162	192	192	164	164	294	280	180	164	234	230	268	268	186	186
LP12	PHLW	284	284	290	268	300	300	204	204	278	278	240	224	304	292	236	230	104	100	278	278	162	162	192	192	164	164	294	280	180	164	236	236	266	266	188	188
LP21	PHLW	284	284	290	268	300	300	204	204	278	266	224	224	292	292	236	236	104	104	284	280	162	162	192	192	164	164	290	284	180	180	236	236	266	266	190	190
LP25	PHLW	284	284	268	266	300	300	204	204	278	278	244	240	304	292	236	230	104	100	278	278	162	162	192	192	174	164	292	292	180	180	234	234	276	266	186	186
PP03	PHLW	284	284	290	268	300	300	204	204	276	276	244	224	304	292	236	236	104	104	284	280	164	164	192	192	174	164	294	284	180	180	238	238	276	266	188	188
PP11	PHLW	284	284	290	268	300	300	204	204	284	284	244	226	304	292	236	236	104	104	278	278	164	164	192	192	164	164	294	282	178	178	246	240	278	268	186	186
PP12	PHLW	284	284	290	268	302	302	204	204	276	276	244	224	304	292	236	236	104	104	282	278	162	162	190	190	174	164	294	284	180	180	238	238	276	266	190	190
PP16	PHLW	284	284	268	268	300	300	204	204	284	266	224	224	290	290	236	236	104	104	284	280	162	162	192	192	176	164	294	282	178	178	234	234	268	268	188	188
PP23	PHLW	284	284	268	268	300	300	204	204	284	284	224	224	304	290	236	236	104	104	278	278	162	162	192	192	164	164	292	284	178	164	232	232	266	266	186	186
PP29	PHLW	284	284	266	266	300	300	204	204	284	284	244	226	302	302	236	230	104	100	280	276	162	162	190	190	164	164	288	284	180	162	234	234	266	266	186	186
PP33	PHLW	288	288	268	268	302	302	0	0	284	266	236	226	304	304	236	230	104	100	278	278	162	162	192	192	176	164	294	284	180	164	230	230	264	264	188	188
PP37	PHLW	288	288	266	266	302	302	206	206	266	266	224	224	292	292	236	236	104	104	278	278	162	162	192	192	164	164	294	282	180	180	230	230	264	264	184	184
PP38	PHLW	284	284	266	266	302	302	204	204	278	278	224	224	304	292	236	236	104	104	276	276	162	162	190	190	164	164	288	284	178	178	234	234	266	266	188	188
PP39	PHLW	284	284	266	266	302	302	204	204	278	278	244	244	290	290	236	230	104	100	276	276	160	160	192	192	162	162	294	282	178	162	232	232	278	268	184	184
PP40	PHLW	288	288	266	266	302	302	206	206	284	284	224	224	292	292	236	236	104	104	278	278	166	166	192	192	164	164	294	282	180	180	236	230	274	264	188	188
PP47	PHLW	284	284	264	264	302	302	204	204	278	278	244	244	290	290	236	236	104	104	276	276	162	162	190	190	164	164	294	282	180	162	234	234	266	266	186	186
NP03	PHPW	292	292	266	266	300	300	206	206	268	264	278	278	290	290	228	228	100	100	278	278	162	162	190	190	172	172	294	282	178	162	234	234	270	270	186	186
NP06	PHPW	284	284	300	300	294	294	202	202	298	284	226	226	292	292	236	230	104	104	286	276	162	162	192	192	180	180	290	284	180	164	242	234	274	274	186	186
NP08	PHPW	292	288	268	268	300	300	202	202	284	284	280	280	292	292	230	226	104	104	290	278	162	162	190	190	174	162	294	282	178	162	242	242	270	270	184	184
NP10	PHPW	288	288	308	308	300	298	204	204	292	278	226	226	292	292	236	230	104	104	286	276	160	160	192	174	174	174	290	284	180	164	240	236	272	272	182	182
NP15	PHPW	288	288	300	300	302	300	202	202	298	284	226	226	292	292	236	230	104	104	286	276	162	162	192	192	180	180	290	284	178	164	246	238	274	274	186	186
NP20	PHPW	288	284	308	308	300	300	204	204	278	278	226	226	292	292	230	230	104	104	276	276	160	160	192	192	174	174	290	284	178	178	238	234	272	272	182	182
MP04	PHPE	294	290	266	266	314	302	206	206	284	284	224	224	290	290	232	232	100	100	276	276	162	162	192	192	164	164	290	290	180	164	240	240	274	274	188	188
MP06	PHPE	288	284	266	266	302	300	202	202	286	286	224	224	304	292	230	230	104	100	276	268	162	162	192	192	170	170	290	284	162	162	238	234	274	274	184	184
MP08	PHPE	288	288	310	268	300	300	204	204	282	282	224	224	292	292	230	230	100	100	276	276	160	160	192	192	162	162	290	290	180	180	236	236	274	266	184	184
SP04	PHPE	294	294	266	266	312	312	204	204	284	284	224	224	304	304	238	238	104	104	290	278	162	162	192	192	176	164	292	284	164	164	246	238	274	274	186	186
SP06	PHPE	288	284	290	264	300	300	202	202	284	266	226	226	290	290	234	234	104	100	276	276	162	162	192	192	180	174	294	282	180	180	244	244	276	268	186	186
SP12	PHPE	290	290	266	264	302	300	204	204	266	266	226	226	292	282	234	234	104	100	276	276	162	162	192	192	170	170	294	282	180	164	246	242	274	264	186	186
SP15	PHPE	288	284	268	264	310	294	202	202	286	266	228	228	290	282	234	234	104	100	288	268	164	164	192	192	176	170	288	288	180	180	240	234	276	268	186	186
SP18	PHPE	288	284	294	262	300	298	204	204	264	264	224	224	304	292	236	230	104	104	276	268	162	160	192	192	166	166	294	282	180	180	238	238	274	266	186	186
SP24	PHPE	288	284	290	268	300	294	202	202	286	266	226	226	292	282	236	230	104	100	276	276	164	164	192	192	180	172	290	284	180	164	240	240	274	274	186	186
HC01	MLVN1	294	294	286	286	300	300	204	204	278	278	244	224	290	290	248	242	100	100	276	276	160	160	192	192	162	162	288	288	162	162	234	234	272	272	182	182
HC02	MLVN1	292	292	286	286	300	300	204	204	286	286	244	244	304	292	248	236	100	100	278	278	162	162	192	192	168	168	288	288	162	162	236	236	274	274	184	184
HC03	MLVN1	294	294	286	286	300	300	204	204	278	278	224	224	304	292	246	236	104	100	276	276	160	160	192	192	172	162	288	288	162	162	234	234	272	272	182	182
HC04	MLVN1	294	294	286	286	300	300	204	204	278	278	244	244	304	292	246	236	104	100	276	276	160	160	192	192	162	162	290	290	162	162	232	232	272	272	182	182
HC05	MLVN1	296	296	288	288	300	300	204	204	276	276	226	226	300	300	244	236	104	100	276	276	162	162	192	192	164	164	288	288	162	162	238	238	274	266	182	182
HC06	MLVN1	292	292	286	286	300	300	204	204	278	278	244	228	292	292	244	236	104	100	276	276	160	160	192	192	162	162	290	290	162	162	236	234	274	274	184	184
HC07	MLVN1	294	294	286	286	300	300	204	204	280	280	244	224	290	290	248	244	100	100	278	278	160	160	192	192	162	162	288	288	162	162	232	232	274	274	184	184
HC11	MLVN1	292	292	288	288	300	300	204	204	286	286	244	226	292	292	250	244	104	104	278	278	162	162	194	194	168	168	288	288	162	162	236	236	274	274	184	184
HC13	MLVN1	294	294	286	286	300	300	204	204	280	280	224	224	302	302	246	236	104	100	276	276	162	162	192	192	162	162	288	288	180	162	234	234	274	274	184	184
HC15	MLVN1	292	292	286	286	300	300	204	204	282	282	244	224	302	302	236	236	104	104	276	276	160	160	192	192	162	162	290	290	162	162	232	232	274	274	184	184
HC16	MLVN1	296	296	288	288	300	300	204	204	278	278	244	226	304	292	248	236	104	100	276	276	160	160	192	192	164	164	288	288	162	162	238	238	274	274	184	184
HC18	MLVN1	292	292	286	286	300	300	204	204	282	282	244	228	290	290	244	236	104	100	276	276	160	160	192	192	162	162	290	290	162	162	234	234	274	274	184	184
HC19	MLVN1	292	292	288	288	300	300	204	204	284	284	226	226	304	304	248	236	104	100	278	278	162	162	192	192	164	164	290	290	178	162	236	236	274	274	182	182
HC20	MLVN1	292	292	288	288	300	300	204	204	284	284	244	226	304	304	236	236	100	100	278	278	162	162	194	194	168	168	288	288	162	162	238	238	274	274	184	184
HC22	MLVN1	294	294	290	290	300	300	204	204	284	284	224	224	304	304	236	230	104	100	276	276	162	162	192	192	164	164	292	292	162	162	238	238	276	266	186	186
BT1-02	MLVN2	294	294	290	268	300	300	204	204	284	284	224	224	304	294	240	230	104	100	276	276	162	162	192	192	164	164	292	292	162	162	236	236	266	266	188	188
BT1-03	MLVN2	290	290	288	288	300	300	204	204	284	284	226	226	302	292	244	230	104	100	278	278	162	162	192	192	168	168	290	284	162	162	242	238	274	274	184	184
BT1-04	MLVN2	292	292	290	266	300	300	204	204	282	282	226	226	302	292	248	236	100	100	278	278	162	162	192	192	168	168	288	288	162	162	236	236	268	268	184	184
BT1-06	MLVN2	292	292	290	290	300	300	204	204	284	284	226	226	304	304	238	238	100	100	278	278	162	162	194	194	164	164	292	292	164	164	232	232	278	270	186	186
BT1-07	MLVN2	292	292	290	266	300	300	204	204	284	284	226	226	304	294	248	236	104	100	278	278	162	162	192	192	164	164	296	296	162	162	234	234	266	266	182	182
BT1-11	MLVN2	294	294	288	288	300	300	204	204	282	282	226	226	304	294	244	244	100	100	280	280	162	162	192	192	168	168	290	290	162	162	236	236	276	268	186	186
BT1-18	MLVN2	294	294	290	290	300	300	204	204	284	284	224	224	304	304	236	236	100	100	276	276	162	162	192	192	164	164	292	292	162	162	236	236	276	266	188	188
BT1-19	MLVN2	292	292	290	290	300	300	204	204	284	284	226	226	292	292	230	230	104	104	278	278	162	162	194	194	164	164	290	290	164	164	234	234	278	278	186	186
BT2-02	MLVN2	294	294	290	268	300	300	204	204	280	280	226	226	304	292	248	236	104	100	276	276	164	164	192	192	164	164	288	288	162	162	236	236	274	266	184	184
BT2-05	MLVN2	292	292	290	290	300	300	204	204	284	284	224	224	304	292	248	238	104	100	278	278	162	162	192	192	164	164	290	290	162	162	234	234	276	268	188	188
BT2-06	MLVN2	292	292	290	290	300	300	204	204	284	284	226	226	294	294	240	230	104	100	278	278	162	162	194	194	164	164	292	292	162	162	234	234	276	276	186	186
BT2-08	MLVN2	292	292	290	290	300	300	206	206	284	284	224	224	304	292	246	246	100	100	278	278	162	162	192	192	164	164	292	292	162	162	234	234	278	270	186	186
BT3-02	MLVN2	296	296	290	280	300	300	204	204	280	280	226	226	302	302	244	244	100	100	280	276	160	160	192	192	164	164	290	290	162	162	238	238	274	274	184	184
BT3-04	MLVN2	294	294	290	290	300	300	204	204	284	284	244	224	300	300	244	244	100	100	276	276	162	162	192	192	162	162	292	292	162	162	238	238	278	278	184	184
BT4-01	MLVN2	292	292	290	268	300	300	204	204	284	284	226	226	302	302	230	230	104	104	278	278	162	162	192	192	164	164	290	290	162	162	232	232	276	276	186	186
BT4-07	MLVN2	292	292	290	290	300	300	204	204	284	284	224	224	304	304	238	238	100	100	278	278	164	164	192	192	164	164	292	292	164	164	236	236	276	276	188	188
BT4-10	MLVN2	292	292	290	290	300	300	204	204	284	284	228	228	302	282	236	230	104	100	280	280	162	162	194	194	164	164	292	284	180	164	234	234	270	270	186	186
BT4-19	MLVN2	294	294	292	292	302	302	206	206	284	284	230	230	0	0	242	242	102	102	280	280	162	162	192	192	164	164	292	292	164	164	234	234	278	278	186	186
BT4-23	MLVN2	296	296	290	290	300	300	204	204	278	278	226	226	302	302	248	236	104	100	276	276	164	162	192	192	164	164	290	290	162	162	238	238	274	266	184	184
BT4-26	MLVN2	294	294	290	290	300	300	204	204	284	284	224	224	304	292	246	246	100	100	276	276	160	160	192	192	162	162	292	292	162	162	236	236	274	274	184	184
BT4-28	MLVN2	292	292	290	290	300	300	204	204	284	284	244	224	302	302	238	234	104	100	278	278	162	162	192	192	164	164	292	292	164	164	236	236	276	266	188	188
TH1-01	MLTH1	294	294	268	268	300	300	202	202	266	266	224	224	270	270	230	230	100	100	276	276	162	162	192	192	164	164	292	292	162	162	238	238	276	266	186	186
TH1-02	MLTH1	290	290	270	270	300	300	204	204	266	266	224	224	270	270	240	234	104	100	278	278	162	162	194	194	164	164	292	292	162	162	238	238	276	268	186	186
TH1-04	MLTH1	290	290	266	266	300	300	202	202	266	266	224	224	270	270	238	238	104	104	274	274	162	162	192	192	162	162	288	288	164	164	236	236	272	272	182	182
TH1-06	MLTH1	292	292	270	270	300	300	204	204	266	266	224	224	270	270	234	234	104	104	278	278	162	162	192	192	164	164	292	292	162	162	238	238	276	276	184	184
TH1-07	MLTH1	294	294	268	268	300	300	204	204	266	268	226	226	270	270	236	230	104	100	278	278	162	162	194	194	164	164	292	292	164	164	234	234	274	274	184	184
TH1-08	MLTH1	294	294	268	268	300	300	202	202	266	266	224	224	270	270	230	230	100	100	276	276	162	162	192	192	164	164	292	292	162	162	238	238	276	276	186	186
TH1-09	MLTH1	292	292	266	266	302	302	202	202	266	266	224	224	270	270	242	238	104	100	276	276	166	162	192	192	162	162	288	288	162	162	236	236	274	264	182	182
TH1-11	MLTH1	290	290	270	270	300	300	204	204	266	266	224	224	270	270	236	236	104	104	278	278	162	162	192	192	164	164	294	294	162	162	238	238	276	276	184	184
TH2-01	MLTH1	292	292	266	266	300	300	204	204	262	262	226	226	270	270	244	236	104	100	278	278	162	162	192	192	170	170	288	288	162	162	238	238	276	266	184	184
TH2-04	MLTH1	292	292	264	260	302	302	204	204	266	266	226	226	270	270	236	236	104	104	276	276	162	162	194	194	164	164	288	288	162	162	238	238	278	278	186	186
TH2-10	MLTH1	292	292	266	266	300	300	204	204	262	262	226	226	270	270	236	236	104	104	278	278	162	162	194	194	168	168	290	290	162	162	238	238	276	276	184	184
TH2-12	MLTH1	290	290	268	268	300	300	204	204	266	266	226	226	270	270	238	238	104	104	278	278	162	162	190	190	164	164	288	288	162	162	234	234	274	274	186	186
TH2-13	MLTH1	292	292	264	264	300	300	204	204	266	266	226	226	270	270	236	236	104	104	276	276	162	162	194	194	164	164	288	288	162	162	238	238	278	278	186	186
TH2-14	MLTH1	292	292	266	266	300	300	204	204	266	266	226	226	270	270	236	236	104	104	278	278	162	162	192	192	164	164	292	292	162	162	238	238	276	276	184	184
TH2-17	MLTH1	290	290	268	268	300	300	204	204	266	266	224	224	270	270	238	238	104	104	278	278	162	162	190	190	164	164	288	288	162	162	234	234	274	274	186	186
TH3-01	MLTH2	292	292	266	266	300	300	204	204	262	262	236	226	270	270	236	236	104	104	278	278	162	162	194	194	168	168	290	290	162	162	238	238	276	276	184	184
TH3-02	MLTH2	292	292	266	266	300	300	204	204	266	266	224	224	270	270	244	244	100	100	278	278	162	162	192	192	168	168	290	290	164	164	238	238	276	276	180	180
TH3-05	MLTH2	294	294	270	270	306	306	206	206	268	268	228	228	0	0	238	238	106	106	280	280	162	162	194	194	166	166	296	296	164	164	240	240	278	278	184	184
TH3-07	MLTH2	292	292	266	266	300	300	204	204	266	266	226	226	270	270	236	236	104	104	278	278	162	162	192	192	164	164	290	290	162	162	238	238	268	268	182	182
TH3-09	MLTH2	0	0	0	0	302	302	204	204	266	266	226	226	272	272	238	238	104	104	280	280	162	162	192	192	170	170	290	290	164	164	238	238	276	276	182	182
TH3-11	MLTH2	292	292	266	266	300	300	204	204	266	266	230	226	270	270	238	238	104	104	278	278	162	162	192	192	170	170	288	288	164	164	238	238	274	274	182	182
TH3-14	MLTH2	292	292	268	268	302	302	204	204	284	268	230	226	270	270	236	236	104	104	280	280	162	162	192	192	164	164	292	292	162	162	236	236	278	278	184	184
TH3-16	MLTH2	290	290	266	266	300	300	204	204	268	266	226	226	270	270	236	236	104	104	278	278	162	162	192	192	164	164	290	290	162	162	234	234	276	276	182	182
TH3-17	MLTH2	292	292	266	266	300	300	204	204	266	266	226	226	270	270	238	238	104	104	278	278	162	162	192	192	170	170	288	288	162	162	238	238	274	274	182	182
TH3-20	MLTH2	292	292	266	266	300	300	204	204	266	266	226	226	270	270	238	238	104	104	278	278	162	162	192	192	170	170	288	288	162	162	238	238	274	274	182	182
TH3-23	MLTH2	292	292	266	266	300	300	204	204	266	266	226	226	270	270	236	236	104	104	278	278	162	162	192	192	164	164	292	292	162	162	234	234	276	276	182	182
TH15-01	MLTH2	292	292	264	264	300	300	204	204	266	266	226	226	270	270	234	234	104	104	274	274	160	160	190	190	162	162	290	290	162	162	238	238	276	276	186	186
TH15-02	MLTH2	292	292	268	268	300	300	204	204	266	266	226	226	270	270	242	242	100	100	274	274	162	162	192	192	160	160	288	288	162	162	238	238	272	272	184	184
TH15-03	MLTH2	292	290	268	268	300	300	204	204	268	268	228	228	292	292	216	216	104	100	278	258	162	162	192	192	162	162	288	288	164	164	234	234	274	268	182	182
TH16-01	MLTH2	292	290	0	0	300	300	204	204	270	270	226	226	292	292	0	0	104	104	278	258	162	162	192	192	170	162	290	284	180	164	236	236	274	268	184	184
TH16-03	MLTH2	294	292	268	268	300	300	204	204	270	270	228	228	292	292	236	236	104	100	0	0	166	166	192	192	170	162	294	288	164	164	238	238	274	268	184	184
TH4-01	MLTH3	294	294	264	264	300	300	204	204	266	266	226	226	270	270	238	238	104	104	276	276	162	162	192	192	170	170	288	288	162	162	238	238	274	274	184	184
TH4-04	MLTH3	294	294	266	266	300	300	202	202	266	266	224	224	292	270	238	238	104	104	276	276	166	166	192	192	162	162	288	288	162	162	236	236	274	274	184	184
TH4-05	MLTH3	290	290	266	266	300	300	204	204	264	264	224	224	270	270	236	236	104	104	278	278	160	160	192	192	164	164	288	288	162	162	234	234	274	274	184	184
TH4-06	MLTH3	0	0	268	268	302	302	206	204	268	268	228	228	272	272	238	218	104	104	278	278	162	162	194	194	170	170	290	290	164	164	240	240	274	266	184	184
TH4-07	MLTH3	292	292	266	266	300	300	206	206	264	264	224	224	270	270	236	216	104	104	278	278	160	160	192	192	164	164	290	290	162	162	236	236	274	274	184	184
TH4-08	MLTH3	294	294	266	266	300	300	204	204	268	268	226	226	270	270	238	218	104	100	276	276	162	162	194	194	168	168	290	290	162	162	238	238	274	266	184	184
TH4-09	MLTH3	292	292	266	266	300	300	204	204	266	266	226	226	270	270	236	236	104	104	280	280	162	162	192	192	166	166	288	288	162	162	234	234	276	276	182	182
TH4-10	MLTH3	290	290	266	266	300	300	204	204	264	264	224	224	270	270	236	236	104	104	278	278	160	160	192	192	164	164	288	288	162	162	234	234	266	266	184	184
TH4-11	MLTH3	294	294	266	266	298	298	202	202	266	266	224	224	270	270	238	238	104	104	274	274	162	162	192	192	162	162	288	288	162	162	236	236	274	274	182	182
TH4-12	MLTH3	294	294	266	266	298	298	202	202	266	266	224	224	292	270	238	238	104	104	276	276	162	162	192	192	162	162	290	290	162	162	236	236	274	274	182	182
TH4-13	MLTH3	294	294	266	266	300	300	204	204	268	268	230	224	304	292	218	218	104	100	276	276	166	166	192	192	162	162	288	288	180	164	236	236	274	268	184	184
TH4-18	MLTH3	294	294	266	266	300	300	204	204	266	266	224	224	270	270	238	238	104	104	274	274	162	162	192	192	162	162	288	288	162	162	236	236	274	274	182	182
TH4-19	MLTH3	292	290	270	270	300	300	204	204	272	272	0	0	292	292	0	0	104	100	280	280	164	164	192	192	164	164	294	294	164	164	236	236	272	272	182	182
TH4-23	MLTH3	290	290	266	266	302	302	204	204	264	264	224	224	270	270	236	236	104	104	276	276	160	160	192	192	162	162	288	288	162	162	234	234	266	266	184	184
TH4-26	MLTH3	294	294	266	266	300	300	204	204	266	266	224	224	270	270	236	236	104	104	276	276	162	162	192	192	162	162	290	290	162	162	236	236	276	276	184	184
TH4-31	MLTH3	296	296	266	266	300	300	204	204	266	266	224	224	270	270	234	234	104	104	276	276	162	162	192	192	162	162	292	292	162	162	236	236	274	274	184	184
TH5-01	MPNC1	290	290	266	266	300	300	204	204	266	266	226	226	292	292	244	244	100	100	278	278	162	162	194	194	166	166	288	288	162	162	234	234	266	266	182	182
TH5-04	MPNC1	292	292	266	266	300	300	204	204	284	268	226	226	292	270	236	230	104	100	276	276	162	162	192	192	174	170	288	288	162	162	238	238	272	272	184	184
TH5-05	MPNC1	294	294	270	266	300	300	204	204	266	266	226	226	292	270	236	230	104	100	276	276	162	162	192	192	174	170	288	288	162	162	238	238	274	266	184	184
TH5-07	MPNC1	292	292	266	266	300	300	204	204	266	266	226	226	292	292	244	244	100	100	278	278	162	162	192	192	166	166	288	288	162	162	234	234	266	266	182	182
TH5-11	MPNC1	292	292	264	264	310	300	204	204	266	266	226	226	292	270	244	236	104	100	278	278	162	162	194	194	166	166	288	288	162	162	234	234	274	266	182	182
TH5-13	MPNC1	292	292	266	266	300	300	204	204	284	266	226	226	292	270	236	230	104	100	278	278	162	162	192	192	174	170	288	288	162	162	236	236	272	272	186	186
TH6-02	MPNC1	292	292	290	266	300	300	204	204	266	266	226	226	292	270	244	244	100	100	278	278	162	162	192	192	164	164	288	288	162	162	234	234	274	266	182	182
TH6-06	MPNC1	292	292	266	266	300	300	204	204	284	268	226	226	292	270	244	236	104	100	278	278	162	162	194	194	164	164	290	290	162	162	236	236	266	266	182	182
TH6-08	MPNC1	292	292	290	268	300	300	204	204	268	266	226	226	292	270	244	236	104	100	280	280	162	162	192	192	168	168	288	288	162	162	236	236	274	266	186	186
TH6-11	MPNC1	292	292	290	270	302	302	204	204	266	266	226	226	270	270	236	230	104	100	278	278	162	162	194	194	164	164	290	290	162	162	236	236	274	266	182	182
TH7-01	MPNC1	292	292	270	270	300	300	204	204	268	266	224	224	270	270	244	232	100	100	276	276	162	162	192	192	164	164	292	292	162	162	238	238	268	268	184	184
TH7-03	MPNC1	296	296	268	268	300	300	204	204	268	264	226	226	270	270	244	230	100	100	278	278	162	162	192	192	168	168	288	288	162	162	236	236	264	264	182	182
TH7-05	MPNC1	292	292	270	270	300	300	204	204	268	266	224	224	270	270	244	232	100	100	278	278	162	162	192	192	164	164	292	292	162	162	238	238	268	268	184	184
TH8-01	MPNC1	296	296	268	268	300	300	204	204	264	264	226	226	270	270	244	230	100	100	278	278	162	162	192	192	168	168	288	288	162	162	236	236	264	264	182	182
TH8-03	MPNC1	292	292	270	270	302	302	204	204	266	266	232	232	292	292	216	216	104	104	278	278	162	162	192	192	164	164	292	292	162	162	238	238	268	268	186	186
TH8-05	MPNC1	296	296	268	268	300	300	204	204	264	264	226	226	270	270	236	230	104	104	278	278	166	162	192	192	168	168	292	284	162	162	236	236	264	264	182	182
TH8-06	MPNC1	292	292	270	270	300	300	204	204	266	266	230	230	292	292	216	216	104	104	278	278	162	162	192	192	164	164	292	292	162	162	238	238	268	268	184	184
TH9-03	MPNC1	296	296	268	266	300	300	204	204	266	266	226	226	292	270	230	230	100	100	278	278	162	162	192	192	166	166	290	290	162	162	234	234	274	266	182	182
TH9-05	MPNC1	292	292	270	270	300	300	204	204	266	266	228	228	292	292	230	230	100	100	278	278	162	162	192	192	164	164	294	294	162	162	238	238	278	278	186	186
TH9-07	MPNC1	292	292	270	270	300	300	204	204	266	266	228	228	292	292	230	230	100	100	278	278	162	162	192	192	164	164	294	294	162	162	238	238	278	278	186	186
TH10-01	MPNC2	296	296	266	266	300	300	204	204	286	286	224	224	290	290	230	230	100	100	276	276	160	160	192	192	162	162	290	290	162	162	236	236	270	270	184	184
TH10-05	MPNC2	296	296	266	266	300	300	204	204	284	284	226	226	290	290	232	232	100	100	276	276	160	160	192	192	162	162	290	290	162	162	236	236	264	264	184	184
TH10-06	MPNC2	296	296	266	266	300	300	204	204	264	264	228	228	292	270	234	234	104	104	276	276	164	164	192	192	162	162	290	290	162	162	236	236	274	266	186	186
TH10-07	MPNC2	296	294	0	0	306	306	0	0	286	266	232	232	292	292	234	234	102	102	278	260	160	160	192	192	162	162	292	292	164	164	238	238	274	266	186	186
TH10-08	MPNC2	296	296	266	266	300	300	206	206	284	284	228	228	292	292	234	234	100	100	276	258	160	160	192	192	160	160	290	290	162	162	236	236	264	264	186	186
TH10-09	MPNC2	294	294	270	270	306	306	206	206	266	266	228	228	292	270	246	216	104	104	278	260	164	164	192	192	160	160	0	0	180	162	238	238	274	266	184	184
TH10-10	MPNC2	296	296	266	266	302	302	204	204	282	282	226	226	292	292	234	234	100	100	276	276	160	160	192	192	160	160	290	290	162	162	236	236	272	264	186	186
TH10-11	MPNC2	296	296	266	266	302	302	204	204	264	264	226	226	270	270	236	216	104	100	276	276	164	160	192	192	160	160	290	290	162	162	236	236	272	264	186	186
TH10-13	MPNC2	296	296	266	266	294	294	204	204	282	282	226	226	290	290	236	236	100	100	276	276	160	160	192	192	160	160	290	290	162	162	236	236	266	266	186	186
TH10-14	MPNC2	296	296	266	266	294	294	204	204	282	282	226	226	290	290	236	236	100	100	276	276	160	160	192	192	160	160	288	288	162	162	236	236	266	266	186	186
TH10-15	MPNC2	296	296	266	266	294	294	204	204	282	282	228	228	292	292	236	236	100	100	276	276	160	160	192	192	160	160	288	288	162	162	236	236	266	266	184	184
TH10-16	MPNC2	296	296	268	268	300	300	204	204	266	266	228	228	292	270	240	240	104	104	278	260	164	160	192	192	162	162	290	290	164	164	238	238	276	268	186	186
TH11-04	MPNC2	294	294	270	270	302	302	204	204	0	0	228	228	292	292	0	0	104	100	278	278	160	160	0	0	162	162	290	290	164	164	238	238	278	270	186	186
TH11-07	MPNC2	294	294	270	270	302	302	204	204	266	266	226	226	292	292	240	240	104	104	278	260	164	164	192	192	164	164	290	290	164	164	238	238	276	266	186	186
TH11-09	MPNC2	296	296	270	270	306	306	204	204	286	286	228	228	292	292	246	246	106	106	278	260	160	160	192	192	160	160	290	284	164	164	240	240	268	268	186	186
TH12-06	MPNC3	294	294	270	270	300	300	204	204	272	272	228	228	294	294	0	0	104	104	278	258	164	162	192	192	168	168	290	284	164	164	236	236	274	272	184	184
TH12-07	MPNC3	294	294	270	270	310	300	204	204	272	272	226	226	292	292	0	0	104	104	278	258	162	162	192	192	164	164	290	290	164	164	238	238	276	272	182	182
TH12-10	MPNC3	292	292	268	268	302	302	204	204	284	266	228	228	292	292	236	236	104	104	278	278	164	164	192	192	162	162	290	284	0	0	238	238	274	266	186	186
TH12-12	MPNC3	294	294	268	268	302	302	204	204	268	268	224	224	292	270	246	234	100	100	278	278	164	160	192	192	162	162	290	290	162	162	238	238	270	270	186	186
TH12-14	MPNC3	292	292	268	268	302	302	204	204	284	266	226	226	292	292	246	238	104	100	278	278	164	164	194	194	162	162	292	292	164	164	236	236	274	266	182	182
TH13-02	MPNC3	292	292	268	268	302	302	204	204	0	0	226	226	292	292	236	236	100	100	278	278	164	164	0	0	160	160	290	284	164	164	236	236	274	266	184	184
TH13-05	MPNC3	292	292	268	268	302	302	204	204	266	266	226	226	292	292	236	236	100	100	278	278	160	160	194	194	160	160	290	290	164	164	238	238	274	266	186	186
TH14-01	MPNC3	292	292	268	268	300	300	204	204	272	272	226	226	292	292	236	230	104	102	280	260	166	166	192	192	162	162	290	284	164	164	236	236	270	270	184	184
TH14-07	MPNC3	292	292	268	268	300	300	204	204	272	272	232	232	292	292	240	216	104	100	280	280	166	166	192	192	172	172	290	284	164	164	242	242	268	268	184	184
TH14-09	MPNC3	292	292	268	268	300	300	206	206	268	268	230	230	292	292	216	216	104	104	276	276	164	164	192	192	176	176	288	288	162	162	244	244	264	264	186	186
TH14-11	MPNC3	294	290	270	270	302	300	206	206	270	270	228	228	292	292	240	216	104	104	280	280	162	162	192	192	166	166	290	284	164	164	242	242	274	272	184	184
TH14-13	MPNC3	294	294	268	268	300	300	204	204	284	268	226	226	290	290	242	242	100	100	274	274	166	162	192	192	160	160	288	288	162	162	238	238	264	264	184	184
TH14-14	MPNC3	294	294	270	270	302	302	206	206	268	268	230	230	292	292	218	218	104	100	280	280	160	160	194	194	176	176	290	290	164	164	240	240	274	266	186	186
TH14-18	MPNC3	294	294	270	270	302	302	206	206	284	266	228	228	292	292	238	218	100	100	280	280	160	160	194	194	162	162	292	292	164	164	246	236	274	266	186	186
TH14-19	MPNC3	294	294	268	268	302	302	204	204	268	268	226	226	292	270	246	236	100	100	278	272	164	160	192	192	164	164	290	284	162	162	240	238	278	270	186	186
TH14-20	MPNC3	292	292	268	268	300	300	204	204	264	264	226	226	292	270	236	236	100	100	276	276	160	160	192	192	176	162	290	284	162	162	234	234	274	266	186	186
MA1-01	MPEC1	292	292	266	266	300	300	204	204	284	284	224	224	292	292	236	230	104	100	278	278	162	162	192	192	174	164	292	286	162	162	240	240	276	266	188	188
MA1-02	MPEC1	292	292	268	264	300	300	204	204	284	266	224	224	294	294	236	230	104	104	276	276	162	162	192	192	174	174	292	292	162	162	240	234	264	264	184	184
MA1-04	MPEC1	290	290	266	264	300	300	204	204	266	266	244	224	292	292	236	230	104	100	278	278	162	162	190	190	164	164	292	292	162	162	240	240	276	266	188	188
MA1-10	MPEC1	290	290	268	264	300	300	204	204	266	266	244	224	294	294	236	236	104	104	278	278	162	162	192	182	174	174	290	290	162	162	234	234	274	266	186	186
MA1-16	MPEC1	294	294	264	264	300	300	204	204	284	266	224	224	292	292	236	230	104	100	278	278	162	162	192	192	174	174	290	284	162	162	240	240	276	266	188	188
MA1-18	MPEC1	292	292	268	268	300	300	204	204	284	266	224	224	294	294	236	230	104	100	278	278	162	162	192	192	176	164	292	286	162	162	234	234	272	272	186	186
MA7-02	MPEC1	288	288	264	264	300	300	204	204	284	266	226	226	292	270	236	230	104	100	276	276	162	162	192	192	164	164	288	284	162	162	240	234	274	266	184	184
MA7-04	MPEC1	292	292	268	268	300	300	204	204	284	266	224	224	290	290	236	230	104	100	276	276	162	162	192	192	174	164	292	292	162	162	238	238	276	266	186	186
MA7-07	MPEC1	292	292	266	264	300	300	202	202	284	266	224	224	292	270	236	230	104	100	276	276	162	162	192	192	164	164	290	284	162	162	238	238	266	266	186	186
MA7-11	MPEC1	288	288	286	264	306	302	204	204	278	264	226	226	292	292	230	230	104	100	274	274	162	162	192	192	164	164	288	288	162	162	234	234	274	266	186	186
MA7-18	MPEC1	292	292	268	268	300	300	202	202	266	266	224	224	290	290	236	236	104	104	276	276	162	162	192	192	164	164	290	284	162	162	238	238	276	266	186	186
MA7-19	MPEC1	288	288	264	264	300	300	204	204	266	266	226	226	292	292	236	236	104	104	276	276	162	162	192	192	164	164	288	284	162	162	234	234	274	266	186	186
MA8-07	MPEC1	0	0	290	264	300	300	204	204	264	264	226	226	294	294	244	236	100	100	276	276	164	162	194	194	162	162	290	284	162	162	238	238	278	268	0	0
MA8-09	MPEC1	294	294	266	266	300	300	204	204	264	264	224	224	292	270	232	232	104	104	276	276	162	162	192	192	162	162	288	288	162	162	240	236	272	272	184	184
MA8-11	MPEC1	294	294	266	266	306	300	204	204	264	264	224	224	290	290	230	230	100	100	276	276	162	162	192	192	174	162	288	288	162	162	236	236	274	266	184	184
MA8-12	MPEC1	292	292	266	266	306	306	204	204	264	262	224	224	290	290	234	234	104	104	276	276	166	162	192	192	168	164	290	284	162	162	236	236	274	266	184	184
MA8-14	MPEC1	292	292	268	268	300	300	204	204	284	266	224	224	290	290	236	236	104	104	276	276	162	162	192	192	168	164	290	284	162	162	238	238	276	266	186	186
MA8-16	MPEC1	292	292	268	268	302	302	0	0	0	0	226	226	294	294	218	218	104	102	280	260	162	162	192	192	176	164	292	292	164	164	240	232	278	270	184	184
MA8-19	MPEC1	292	292	266	266	300	300	204	204	262	262	224	224	304	292	230	230	100	100	276	276	166	162	192	192	168	162	290	284	162	162	236	236	266	266	182	182
MA9-01	MPEC1	288	288	264	264	300	300	204	204	266	266	226	226	302	302	236	230	104	100	276	276	162	162	192	192	164	164	294	282	162	162	234	234	266	266	184	184
MA9-03	MPEC1	292	292	266	266	300	300	204	204	264	264	226	226	294	264	234	234	104	104	278	278	162	162	194	194	176	166	292	284	162	162	234	234	264	264	182	182
MA9-11	MPEC1	290	290	264	264	300	300	204	204	266	266	226	226	292	270	236	230	104	100	276	276	162	162	192	192	176	164	294	282	162	162	234	234	266	266	184	184
MA9-16	MPEC1	294	294	268	268	300	300	202	202	266	266	224	224	304	304	236	230	104	100	276	276	162	162	192	192	176	164	292	292	162	162	238	238	266	266	186	186
MA9-20	MPEC1	0	0	266	266	302	302	204	204	266	266	228	228	304	304	236	236	104	104	278	278	162	162	194	194	176	164	288	288	164	164	236	236	268	268	186	186
MA9-23	MPEC1	294	294	268	268	300	300	204	204	266	266	224	224	304	304	230	230	100	100	274	274	162	162	192	192	176	176	292	292	162	162	236	236	264	264	186	186
MA9-29	MPEC1	292	292	264	264	300	300	204	204	266	266	226	226	302	302	236	230	104	100	276	276	162	162	194	194	176	164	288	288	162	162	236	236	266	266	186	186
MA6-03	MPEC2	290	290	268	266	300	300	204	204	284	266	224	224	292	270	236	236	104	104	278	278	162	162	190	190	168	164	292	284	162	162	240	234	276	268	186	186
MA6-06	MPEC2	290	290	268	264	300	300	204	204	284	266	226	226	292	270	236	236	104	104	278	278	162	162	190	190	168	164	292	284	162	162	240	234	276	268	186	186
MA6-08	MPEC2	296	296	268	264	300	300	206	206	280	262	226	226	292	270	236	236	104	104	276	276	162	162	192	192	166	162	290	284	162	162	236	236	274	266	184	184
MA6-12	MPEC2	290	290	268	264	300	300	202	202	284	266	224	224	292	270	236	236	104	104	278	278	162	162	192	192	168	164	292	286	164	164	242	234	276	268	184	184
MA6-17	MPEC2	296	296	268	264	300	300	204	204	280	262	226	226	292	270	236	236	104	104	276	276	162	162	192	192	166	162	290	284	162	162	234	234	274	266	184	184
MA6-21	MPEC2	292	292	268	264	302	302	202	202	284	266	224	224	292	270	236	236	104	104	278	278	162	162	192	192	168	164	292	284	164	164	242	234	276	268	184	184
MA6-23	MPEC2	296	296	268	264	300	300	204	204	280	262	226	226	292	270	236	236	104	104	276	276	164	162	192	192	166	162	290	284	162	162	236	236	274	266	184	184
MA6-25	MPEC2	296	296	268	264	300	300	204	204	280	262	226	226	292	270	236	236	104	104	276	276	164	162	192	192	166	162	290	284	162	162	236	236	274	266	184	184
MA6-28	MPEC2	290	290	268	264	300	300	204	204	284	262	224	224	292	270	236	236	104	104	278	278	162	162	192	192	166	162	290	284	162	162	234	234	274	266	184	184
MA6-29	MPEC2	292	292	268	264	300	300	204	204	282	262	224	224	292	270	236	236	104	104	278	278	162	162	192	192	166	162	290	284	162	162	232	232	274	266	184	184
MA6-30	MPEC2	292	292	268	264	302	302	202	202	284	266	224	224	292	270	236	236	104	104	278	278	162	162	192	192	168	164	292	284	164	164	242	234	276	268	182	182
MA6-31	MPEC2	292	292	268	264	302	302	202	202	284	266	224	224	292	270	236	236	104	104	278	278	162	162	192	192	168	164	292	286	164	164	242	234	276	268	182	182
MA6-33	MPEC2	296	296	268	264	300	300	204	204	280	262	226	226	292	270	236	236	104	104	276	276	162	162	192	192	166	162	290	284	162	162	236	236	274	266	182	182
MA6-34	MPEC2	292	292	268	264	300	300	204	204	282	262	224	224	292	270	236	236	104	104	278	278	162	162	190	190	166	162	290	284	162	162	232	232	274	266	184	184
MA6-35	MPEC2	290	290	268	264	300	300	204	204	284	266	224	224	292	270	236	236	104	104	278	278	162	162	192	192	170	164	290	284	162	162	236	236	274	266	184	184
MA5-01	MPEC3	296	296	268	268	300	300	202	202	262	262	226	226	290	290	238	230	104	100	278	278	164	162	192	192	164	164	294	282	162	162	238	238	274	266	184	184
MA5-03	MPEC3	296	296	268	268	300	300	202	202	262	262	226	226	290	290	238	238	104	104	276	276	162	162	192	192	162	162	288	288	162	162	238	238	272	272	182	182
MA5-07	MPEC3	288	288	268	268	300	300	202	202	264	264	224	224	292	292	238	230	104	100	276	276	162	162	192	192	170	170	294	282	162	162	242	236	272	264	186	186
MA5-12	MPEC3	292	292	266	266	300	300	202	202	266	266	224	224	290	290	244	240	100	100	274	274	166	162	192	192	162	162	292	286	162	162	238	238	274	274	182	182
MA5-13	MPEC3	296	296	268	268	300	300	204	204	262	262	226	226	290	290	236	230	104	100	276	276	162	162	192	192	162	162	290	284	162	162	238	238	274	266	182	182
MA5-14	MPEC3	296	296	268	268	300	300	204	204	262	262	226	226	290	290	230	230	100	100	276	276	162	162	192	192	162	162	290	284	162	162	236	236	266	266	184	184
MA5-15	MPEC3	288	288	268	268	300	300	204	204	266	266	224	224	290	290	244	244	100	100	280	280	162	162	190	190	164	164	288	288	162	162	234	234	276	268	184	184
MA5-16	MPEC3	290	290	268	268	300	300	202	202	268	264	224	224	292	292	244	244	100	100	278	278	162	162	192	192	164	164	290	290	164	164	234	234	276	268	184	184
MA5-17	MPEC3	294	294	266	266	300	300	204	204	266	266	224	224	292	292	238	230	104	100	278	278	162	162	192	192	164	164	294	284	162	162	240	240	276	266	186	186
MA5-18	MPEC3	292	292	266	266	300	300	204	204	264	264	224	224	292	292	246	246	100	100	276	276	160	160	192	192	162	162	288	288	162	162	236	236	274	266	184	184
MA5-19	MPEC3	292	292	266	266	300	300	204	204	264	264	224	224	292	292	240	230	104	100	276	276	160	160	192	192	162	162	290	284	162	162	240	236	272	272	184	184
MA5-20	MPEC3	292	292	266	266	300	300	204	204	264	264	224	224	292	292	240	230	104	100	276	276	164	160	192	192	162	162	294	282	162	162	240	236	274	264	184	184
MA5-21	MPEC3	288	288	268	266	300	300	204	204	266	266	224	224	290	290	244	236	104	100	280	280	162	162	190	190	164	164	288	288	162	162	240	234	274	274	184	184
MA5-22	MPEC3	292	292	266	266	300	300	204	204	264	264	224	224	290	290	244	230	100	100	276	276	160	160	192	192	162	162	284	284	162	162	240	234	264	264	186	186
MA5-24	MPEC3	288	288	268	264	300	300	202	202	284	262	226	226	292	292	234	234	104	104	276	276	162	162	192	192	170	170	288	288	162	162	242	236	274	274	188	188
MA3-01	MPEC4	284	284	268	268	300	300	204	204	266	264	224	224	290	290	230	230	104	104	274	274	160	160	192	192	168	162	290	284	178	162	232	232	264	264	186	186
MA3-02	MPEC4	284	284	268	268	300	300	204	204	268	268	224	224	292	294	230	230	104	104	278	278	162	162	192	192	168	164	292	286	182	164	240	234	266	266	188	188
MA3-03	MPEC4	294	294	266	266	300	300	204	204	266	266	244	244	292	292	240	230	104	100	278	278	162	162	192	192	174	168	290	284	166	162	240	240	280	266	186	186
MA3-04	MPEC4	294	294	268	268	294	294	204	204	264	264	244	244	290	290	230	230	104	104	274	274	160	160	192	192	162	162	288	288	162	162	232	232	264	264	184	184
MA3-05	MPEC4	296	288	266	266	300	300	204	204	266	266	244	224	292	292	230	230	104	100	274	274	160	160	192	192	162	162	288	288	166	162	230	230	264	264	184	184
MA3-07	MPEC4	290	290	268	268	300	294	204	204	298	284	244	224	290	290	228	228	104	100	278	278	162	162	190	190	176	176	290	290	162	162	236	236	266	266	184	184
MA3-08	MPEC4	294	288	266	266	300	294	202	202	264	264	244	224	292	292	242	230	100	100	274	274	160	160	192	174	176	164	288	288	162	162	230	230	264	264	184	184
MA3-09	MPEC4	294	294	266	266	300	300	204	204	296	296	244	244	292	292	242	228	104	100	274	274	160	160	192	192	176	164	290	284	178	162	230	230	264	264	184	184
MA3-11	MPEC4	292	284	268	268	300	296	204	204	266	266	228	224	292	292	230	230	104	104	278	278	162	162	192	192	174	164	290	290	170	170	234	234	276	268	190	190
MA3-15	MPEC4	292	288	264	264	294	294	204	204	268	268	224	224	304	292	230	230	104	104	278	278	166	162	192	192	174	162	288	288	162	162	234	234	274	266	184	184
MA3-16	MPEC4	292	284	286	264	300	294	204	204	278	278	244	224	292	292	232	232	100	100	276	276	162	162	192	192	174	162	288	288	166	162	236	236	266	266	182	182
MA3-17	MPEC4	288	284	268	268	300	294	204	204	266	266	244	224	290	290	240	228	100	100	278	278	162	162	190	190	176	164	290	290	162	162	236	236	264	264	184	184
MA3-20	MPEC4	284	284	264	264	300	298	202	202	264	262	224	224	292	292	242	230	104	100	278	278	162	162	192	192	162	162	288	288	166	162	238	232	266	266	184	184
MA3-21	MPEC4	284	284	268	268	300	300	204	204	268	268	224	224	292	292	230	230	104	104	278	278	162	162	194	194	168	164	292	286	182	164	240	234	266	266	190	190
MA3-26	MPEC4	292	292	266	266	294	294	204	204	264	264	244	244	292	292	230	230	104	104	276	276	160	160	194	194	162	162	288	288	162	162	238	238	266	266	184	184
MA4-03	MPEC5	294	294	268	268	300	300	204	204	280	280	226	226	292	292	234	234	100	100	276	276	160	160	194	194	162	162	288	288	166	162	240	234	268	268	182	182
MA4-04	MPEC5	292	292	268	268	300	300	204	204	268	268	224	224	292	292	230	230	100	100	278	278	162	162	194	194	164	164	292	286	164	164	230	230	266	266	190	190
MA4-05	MPEC5	294	294	268	268	294	294	204	204	262	262	244	226	292	292	234	234	100	100	280	276	160	160	194	194	162	162	288	288	162	162	240	236	276	276	182	182
MA4-07	MPEC5	288	288	264	264	294	294	204	204	262	262	224	224	292	292	230	230	104	100	278	278	162	162	192	192	162	162	288	288	162	162	240	232	274	266	184	184
MA4-08	MPEC5	288	288	264	264	300	294	204	204	284	262	224	224	292	292	230	230	100	100	278	278	162	162	192	192	162	162	288	288	162	162	240	232	274	266	184	184
MA4-09	MPEC5	294	294	268	268	300	300	204	204	284	264	226	226	292	292	244	244	104	100	276	276	160	160	194	194	162	162	290	284	162	162	242	236	278	268	182	182
MA4-10	MPEC5	294	294	266	266	300	294	204	204	264	264	226	226	292	292	234	234	100	100	280	276	160	160	194	194	162	162	288	288	162	162	236	236	276	276	182	182
MA4-11	MPEC5	292	292	268	268	300	294	202	202	266	266	224	224	292	292	230	230	100	100	278	278	162	162	192	192	164	164	290	290	164	164	240	234	274	274	184	184
MA4-12	MPEC5	290	290	266	266	300	300	204	204	282	282	226	226	292	292	230	230	100	100	278	278	162	162	194	194	162	162	290	290	166	162	240	232	266	266	184	184
MA4-13	MPEC5	290	290	266	266	300	300	204	204	262	262	226	226	292	292	230	230	100	100	278	278	162	162	194	194	162	162	290	284	162	162	232	232	266	266	184	184
MA4-14	MPEC5	290	290	266	266	300	300	204	204	282	282	226	226	292	292	230	230	100	100	278	278	162	162	192	192	162	162	288	288	166	162	240	232	266	266	184	184
MA4-15	MPEC5	292	292	266	266	294	294	204	204	266	266	226	226	292	292	242	230	100	100	278	278	162	162	192	192	162	162	288	288	162	162	234	234	274	274	184	184
MA4-16	MPEC5	294	294	266	266	294	294	204	204	262	262	244	226	292	292	234	234	100	100	280	276	160	160	194	194	162	162	288	288	162	162	240	236	278	278	182	182
MA4-17	MPEC5	294	294	266	266	300	294	204	204	264	264	226	226	292	292	234	234	104	100	280	276	160	160	194	194	162	162	288	288	162	162	236	236	276	276	182	182
MA4-20	MPEC5	292	292	268	268	294	294	202	202	266	266	224	224	292	292	236	230	104	100	282	278	162	162	192	192	164	164	292	286	164	164	236	232	276	276	182	182
SG01	MPSC	294	294	270	270	302	302	204	204	268	268	224	224	292	292	216	216	104	104	274	274	162	160	192	192	172	172	290	290	162	162	232	232	268	268	184	184
SG02	MPSC	290	290	268	268	310	300	202	202	268	268	224	224	294	294	240	240	100	100	276	276	162	162	192	192	174	174	292	292	170	164	234	234	274	264	186	186
SG03	MPSC	296	296	272	272	310	300	204	204	268	268	230	230	292	292	240	216	104	100	278	278	166	162	192	192	174	174	290	290	162	162	234	234	274	266	184	184
SG04	MPSC	294	294	268	266	310	300	204	204	268	268	224	224	292	292	216	216	104	104	278	278	162	162	190	190	174	174	292	292	164	164	240	240	276	276	186	186
SG05	MPSC	294	294	270	270	302	302	204	204	268	268	224	224	292	292	236	236	100	100	274	274	160	160	192	192	172	172	290	290	162	162	236	232	268	268	184	184
SG06	MPSC	296	296	272	272	300	300	204	204	268	268	230	226	290	290	216	216	104	104	278	278	162	162	192	192	174	174	288	288	162	162	234	234	272	272	188	188
SG08	MPSC	294	294	268	268	310	300	204	204	268	268	236	224	292	292	216	216	104	104	278	278	162	162	192	192	174	174	292	292	162	162	240	240	276	276	188	188
SG09	MPSC	294	294	268	268	310	302	204	204	268	264	224	224	290	290	236	236	100	100	274	274	160	160	192	192	172	172	290	290	166	162	234	230	272	264	184	184
SG10	MPSC	296	296	268	268	310	300	206	206	268	268	226	226	290	290	240	240	100	100	278	278	162	162	192	192	174	174	288	288	166	162	234	234	274	266	186	186
SG11	MPSC	290	290	270	270	300	300	204	204	268	268	224	224	294	294	240	216	104	100	276	276	162	162	192	192	174	174	292	292	164	164	242	234	272	272	184	184
SG12	MPSC	294	294	270	270	310	302	204	204	268	268	236	236	290	290	236	216	104	100	274	274	160	160	192	192	172	172	288	288	162	162	230	230	272	264	184	184
SG13	MPSC	290	290	270	270	310	300	204	204	268	268	236	224	290	290	216	216	104	104	278	278	162	162	190	190	176	176	288	288	162	162	234	234	276	276	186	186
SG14	MPSC	294	294	270	270	300	300	204	204	268	268	236	226	290	290	236	236	100	100	274	274	160	160	192	192	174	174	288	288	162	162	230	230	272	264	184	184
SG15	MPSC	296	296	272	272	300	300	206	206	268	268	226	226	290	290	240	216	104	100	276	276	162	162	192	192	174	174	290	290	162	162	246	236	272	272	186	186
SG16	MPSC	292	292	266	266	310	298	202	202	268	268	236	224	292	292	216	216	104	104	278	278	162	162	192	192	174	174	288	288	162	162	234	234	274	274	184	184
SG17	MPSC	296	296	272	270	310	300	202	202	268	268	226	226	290	290	216	216	104	104	278	278	162	162	192	192	174	174	288	288	162	162	246	236	272	272	186	186
SG18	MPSC	296	296	272	272	300	300	204	204	268	268	230	226	290	290	216	216	104	104	278	278	162	162	192	192	174	174	288	288	162	162	234	234	272	272	188	188
SG19	MPSC	292	288	266	266	300	300	202	202	268	268	236	224	292	292	240	240	100	100	278	278	162	162	192	192	172	172	288	288	162	162	242	234	274	274	184	184
SG20	MPSC	290	290	270	268	310	300	204	204	268	268	224	224	294	294	216	216	104	104	276	276	162	162	192	192	174	174	290	290	164	164	242	234	272	272	184	184
SG21	MPSC	290	290	270	270	300	300	204	204	268	268	236	224	290	290	240	240	100	100	278	278	162	162	190	190	176	176	288	288	162	162	242	234	276	276	186	186
MA10-01	MPSW	294	282	268	268	300	300	204	204	266	266	228	228	290	290	240	216	104	100	276	276	164	164	192	192	172	172	298	284	162	162	240	240	266	266	182	182
MA10-02	MPSW	290	278	266	266	310	300	202	202	264	264	236	236	292	292	240	218	104	100	276	276	166	162	194	194	166	166	288	288	164	164	244	244	264	264	182	182
MA10-03	MPSW	294	284	270	266	298	298	202	202	266	266	230	230	290	290	240	216	104	100	274	274	164	162	190	190	172	154	290	290	162	162	244	244	268	268	184	184
MA10-04	MPSW	294	284	266	266	298	298	202	202	266	266	230	230	290	290	240	216	104	100	274	274	166	166	190	190	172	154	290	290	162	162	244	238	268	268	182	182
MA10-05	MPSW	282	282	270	268	300	300	204	204	266	266	230	230	292	292	242	242	102	100	276	276	166	166	192	192	172	154	290	290	180	164	246	246	268	268	182	182
MA10-06	MPSW	294	294	272	270	310	300	204	204	268	268	230	230	290	290	240	216	104	100	278	278	162	162	194	194	174	174	290	290	162	162	242	242	264	264	182	182
MA10-07	MPSW	296	276	272	270	300	300	204	204	268	268	232	232	290	290	216	216	104	104	278	278	166	162	194	194	174	158	290	290	162	162	242	242	264	264	184	184
MA10-08	MPSW	0	0	268	268	300	300	204	204	268	268	224	224	0	0	242	218	104	100	276	276	162	162	194	194	172	154	286	286	180	162	244	244	274	268	182	182
MA10-10	MPSW	292	292	266	266	298	298	202	202	268	268	230	230	290	290	240	240	100	100	274	274	166	166	192	192	154	154	288	288	162	162	244	244	264	264	184	184
MA10-11	MPSW	290	278	270	266	300	300	202	202	266	266	236	236	292	292	240	240	100	100	276	276	166	166	192	192	166	166	288	288	162	162	236	236	266	266	182	182
MA10-12	MPSW	292	292	266	266	298	298	202	202	268	268	230	230	290	290	240	216	104	100	274	274	166	166	192	192	172	156	288	288	162	162	244	238	264	264	184	184
MA10-13	MPSW	292	292	266	266	300	300	202	202	268	268	230	230	292	292	240	216	104	100	274	274	162	162	192	192	172	156	288	288	162	162	244	244	264	264	184	184
MA10-16	MPSW	278	278	266	266	310	300	202	202	268	268	232	232	292	292	240	240	102	100	276	276	166	166	192	192	174	166	288	288	162	162	244	244	264	264	184	184
MA10-18	MPSW	278	278	270	266	300	300	202	202	268	268	232	232	292	292	240	240	100	100	276	276	166	162	192	192	172	156	288	288	162	162	242	242	264	264	184	184
MA10-19	MPSW	294	294	266	266	310	300	204	204	270	270	228	228	294	294	242	242	100	100	278	278	162	162	192	192	160	160	292	292	162	162	244	244	268	268	184	184
MA10-20	MPSW	290	290	268	268	300	300	204	204	264	264	236	236	292	292	240	240	100	100	278	278	166	166	194	194	166	166	288	288	162	162	244	244	266	266	182	182
MA10-21	MPSW	296	296	270	270	300	300	204	204	268	268	232	232	290	290	216	216	104	100	278	278	166	166	194	194	156	156	288	288	162	162	240	240	264	264	184	184
MA10-22	MPSW	296	296	272	270	310	300	204	204	268	268	228	228	292	292	240	216	104	100	278	278	166	162	192	192	174	158	290	290	162	162	234	234	264	264	184	184
MA10-24	MPSW	292	292	266	266	300	300	202	202	268	268	230	230	292	292	240	216	104	100	276	276	166	166	192	192	156	156	288	288	162	162	244	244	260	260	184	184
MA10-27	MPSW	292	292	266	266	300	300	202	202	268	268	230	230	292	292	240	216	104	100	276	276	166	162	192	192	156	156	288	288	162	162	244	244	260	260	184	184
MA10-29	MPSW	292	292	268	268	300	300	204	204	266	266	236	236	292	292	240	240	100	100	276	276	166	162	194	194	182	166	288	288	162	162	244	244	266	266	182	182
IN1-01	INNJ	296	276	268	268	300	300	210	204	298	268	226	226	292	292	240	236	100	100	280	276	164	162	192	192	174	168	290	290	162	162	242	242	274	266	184	178
IN1-02	INNJ	284	284	270	270	302	302	206	206	270	270	224	224	294	294	218	218	106	106	278	278	164	164	194	194	170	170	292	292	164	164	240	240	272	264	184	184
IN1-03	INNJ	296	276	268	268	300	300	210	204	298	268	226	226	292	292	240	236	100	100	280	276	160	160	192	192	168	168	290	290	164	164	242	242	274	266	184	178
IN1-04	INNJ	294	294	268	258	300	300	206	206	298	270	228	228	290	282	238	238	106	102	278	278	164	162	192	192	0	0	292	292	164	164	240	240	274	266	184	184
IN1-05	INNJ	296	276	270	270	300	300	206	206	298	270	228	228	292	270	236	236	106	102	278	278	164	164	192	192	0	0	290	284	180	162	244	244	268	268	184	184
IN1-06	INNJ	294	290	268	268	310	300	204	204	270	270	228	228	292	292	236	236	100	100	280	258	166	166	192	192	170	162	294	288	164	164	238	238	274	268	178	178
IN1-07	INNJ	294	292	268	268	302	302	204	204	270	270	226	226	292	292	236	236	104	100	278	258	162	162	192	192	166	166	294	294	180	162	240	236	274	268	178	178
SL1-01	SLSW1	290	290	270	270	294	294	204	204	268	268	228	228	292	292	216	216	104	104	258	258	166	166	192	192	174	174	290	290	164	164	238	238	268	268	182	182
SL1-02	SLSW1	292	292	270	270	294	294	206	206	268	268	280	280	292	292	216	216	104	104	258	258	166	162	192	192	174	174	288	288	162	162	244	244	264	264	184	184
SL1-03	SLSW1	292	292	270	270	294	294	204	204	272	272	230	230	290	290	216	216	104	104	258	258	166	162	192	192	172	172	288	288	162	162	242	242	264	264	184	184
SL1-04	SLSW1	292	292	270	270	294	294	204	204	272	272	230	230	290	290	216	216	104	104	258	258	166	166	192	192	172	172	290	290	162	162	242	242	264	264	184	184
SL1-05	SLSW1	292	292	270	270	294	294	204	204	268	268	230	230	290	290	216	216	104	104	258	258	166	166	190	190	174	174	288	288	162	162	242	242	264	264	184	184
SL1-06	SLSW1	292	292	270	270	294	294	204	204	272	272	230	230	290	290	216	216	104	104	258	258	162	162	192	192	172	172	288	288	162	162	242	242	264	264	184	184
SL1-07	SLSW1	292	292	270	270	294	294	204	204	272	272	230	230	290	290	216	216	104	104	260	260	162	162	192	192	174	174	290	290	162	162	242	242	264	264	184	184
SL1-08	SLSW1	290	290	270	270	298	298	206	206	266	266	230	230	292	292	216	216	104	104	258	258	164	164	192	192	176	176	288	288	162	162	242	242	264	264	186	186
SL1-09	SLSW1	292	292	270	270	298	298	208	208	266	266	230	230	294	294	218	218	104	104	260	260	164	160	192	192	176	176	290	290	162	162	242	242	264	264	186	186
SL1-10	SLSW1	290	290	270	270	294	294	204	204	268	268	228	228	292	292	216	216	104	104	258	258	166	166	194	194	174	174	290	290	164	164	238	238	268	268	182	182
SL1-11	SLSW1	292	292	270	270	294	294	206	206	268	268	230	230	290	290	216	216	104	104	258	258	166	166	190	190	174	174	288	288	162	162	242	242	264	264	184	184
SL1-12	SLSW1	290	290	270	270	294	294	206	206	266	266	228	228	292	292	216	216	104	104	258	258	164	164	192	192	174	174	288	288	164	164	244	244	262	262	186	186
SL2-02	SLSW2	292	292	274	274	294	294	206	206	268	268	230	230	292	292	216	216	104	104	258	258	166	166	192	192	176	176	290	290	162	162	242	242	268	268	184	184
SL2-03	SLSW2	292	292	270	270	294	294	204	204	270	270	230	230	290	290	216	216	104	104	258	258	166	166	190	190	174	174	288	288	162	162	242	242	264	264	184	184
SL2-05	SLSW2	292	292	270	270	294	294	206	206	268	268	278	278	292	292	216	216	104	104	258	258	166	166	192	192	174	174	288	288	162	162	244	244	264	264	184	184
SL2-07	SLSW2	290	290	270	270	294	294	204	204	268	268	228	228	292	292	216	216	104	104	260	260	166	166	192	192	174	174	290	290	164	164	236	236	268	268	184	184
SL2-08	SLSW2	290	290	270	270	294	294	206	206	268	268	228	228	292	292	216	216	104	104	258	258	166	166	194	194	174	174	290	290	164	164	236	236	268	268	184	184
SL3-01	SLSW2	292	292	270	270	294	294	204	204	270	270	230	230	290	290	216	216	100	100	260	260	166	166	190	190	174	174	288	288	162	162	242	242	264	264	186	186
SL3-03	SLSW2	292	292	274	274	294	294	206	206	268	268	230	230	292	292	216	216	104	104	258	258	166	166	192	192	176	176	288	288	162	162	242	242	268	268	184	184
SL3-06	SLSW2	292	292	270	270	294	294	206	206	268	268	298	268	292	292	216	216	104	104	258	258	166	166	192	192	174	174	288	288	162	162	244	244	264	264	184	184
SL3-08	SLSW2	290	290	270	270	294	294	206	206	268	268	230	230	292	292	216	216	104	104	258	258	166	166	194	194	174	174	290	290	164	164	238	238	268	268	184	184
SL3-10	SLSW2	290	290	270	270	294	294	206	206	268	268	230	230	292	292	216	216	104	104	258	258	166	166	194	194	174	174	290	290	164	164	238	238	268	268	184	184
SL3-11	SLSW2	292	292	270	270	294	294	204	204	270	270	230	230	290	290	216	216	100	100	260	260	166	166	190	190	174	174	288	288	162	162	244	244	264	264	186	186
SL3-12	SLSW2	292	292	274	274	294	294	206	206	268	268	230	230	292	292	216	216	104	104	258	258	166	166	192	192	176	176	290	290	162	162	242	242	268	268	186	186
SL4-03	SLSW3	290	290	270	270	294	294	206	206	268	268	230	230	292	292	216	216	104	104	258	258	166	166	190	190	176	176	290	290	162	162	242	242	266	266	186	186
SL4-04	SLSW3	292	292	270	270	294	294	206	206	268	268	230	230	292	292	216	216	104	104	258	258	166	166	194	194	174	174	288	288	164	164	238	238	268	268	184	184
SL4-06	SLSW3	290	290	270	270	294	294	206	206	268	268	230	230	292	292	216	216	104	104	258	258	166	166	192	192	176	176	290	290	162	162	242	242	266	266	186	186
SL4-07	SLSW3	292	292	270	270	294	294	206	206	268	268	230	230	292	292	216	216	104	104	258	258	166	166	194	194	174	174	288	288	164	164	236	236	268	268	186	186
SL4-08	SLSW3	294	294	274	274	294	294	206	206	268	268	230	230	292	292	216	216	104	104	258	258	166	166	192	192	176	176	288	288	162	162	242	242	268	268	184	184
SL4-09	SLSW3	294	294	274	274	294	294	206	206	268	268	230	230	292	292	216	216	104	104	258	258	166	166	192	192	176	176	288	288	162	162	242	242	268	268	184	184
SL4-11	SLSW3	292	292	270	270	294	294	206	206	268	268	270	270	292	292	216	216	104	104	258	258	166	166	192	192	174	174	288	288	162	162	244	244	264	264	184	184
SL4-12	SLSW3	292	292	270	270	294	294	206	206	268	268	298	268	292	292	216	216	104	104	258	258	166	166	192	192	174	174	288	288	162	162	244	244	264	264	184	184
SL5-01	SLSW4	294	294	270	270	294	294	206	206	268	268	232	232	294	294	216	216	104	104	258	258	166	166	194	194	174	174	290	290	164	164	236	236	270	270	186	186
SL5-02	SLSW4	292	292	270	270	294	294	206	206	268	268	298	270	292	292	216	216	104	104	258	258	166	162	192	192	174	174	288	288	162	162	244	244	264	264	184	184
SL5-03	SLSW4	292	292	270	270	294	294	206	206	272	272	230	230	290	290	216	216	104	104	260	260	166	162	192	192	174	174	290	290	162	162	242	242	266	266	184	184
SL5-04	SLSW4	292	292	270	270	294	294	206	206	272	272	230	230	290	290	216	216	104	104	260	260	166	166	192	192	174	174	288	288	162	162	242	242	266	266	184	184
SL5-05	SLSW4	294	294	274	274	296	296	206	206	268	268	230	230	292	292	216	216	104	104	258	258	166	166	194	194	176	176	290	290	162	162	244	244	268	268	184	184
SL5-06	SLSW4	292	292	270	270	294	294	206	206	266	266	228	228	292	292	216	216	104	104	258	258	164	164	192	192	174	174	288	288	162	162	244	244	262	262	186	186
SL5-07	SLSW4	294	294	274	274	294	294	206	206	268	268	230	230	292	292	216	216	104	104	258	258	166	166	194	194	176	176	290	290	162	162	244	244	268	268	186	186
SL5-08	SLSW4	290	290	270	270	294	294	206	206	266	266	228	228	292	292	216	216	104	104	258	258	164	164	192	192	174	174	290	290	162	162	244	244	262	262	186	186
SL6-01	SLWC1	294	294	270	270	294	294	206	206	268	268	230	230	292	292	216	216	104	104	258	258	166	166	194	194	174	174	288	288	162	162	236	236	270	270	186	186
SL6-03	SLWC1	292	292	270	270	294	294	204	204	270	270	230	230	290	290	216	216	100	100	260	260	166	166	190	190	174	174	288	288	162	162	244	244	264	264	186	186
SL605	SLWC1	294	294	274	274	294	294	206	206	268	268	230	230	292	292	216	216	104	104	258	258	166	166	192	192	176	176	288	288	162	162	244	244	268	268	186	186
SL606	SLWC1	292	292	270	270	294	294	206	206	268	268	298	270	292	292	216	216	104	104	258	258	166	166	192	192	174	174	288	288	162	162	244	244	264	264	184	184
SL608	SLWC1	288	288	272	272	294	294	206	206	268	268	230	230	292	292	216	216	104	104	258	258	166	166	192	192	174	174	290	290	162	162	244	244	268	268	186	186
SL610	SLWC1	294	294	270	270	294	294	206	206	268	268	230	230	292	292	216	216	104	104	258	258	166	166	194	194	174	174	288	288	164	164	238	238	268	268	186	186
SL7-01	SLWC2	288	288	272	272	294	294	206	206	268	268	230	230	292	292	216	216	104	104	258	258	166	166	192	192	176	176	290	290	162	162	244	244	268	268	186	186
SL7-04	SLWC2	292	292	272	272	294	294	206	206	268	268	230	230	290	290	216	216	104	104	258	258	166	166	192	192	174	174	288	288	162	162	242	242	264	264	182	182
SL7-10	SLWC2	288	288	272	272	294	294	206	206	268	268	228	228	292	292	216	216	104	104	258	258	166	166	192	192	176	176	290	290	162	162	244	244	268	268	186	186
SL7-19	SLWC2	288	288	272	272	294	294	206	206	268	268	228	228	292	292	216	216	104	104	258	258	168	168	192	192	176	176	290	290	162	162	244	244	268	268	186	186
SL8-01	SLWC2	288	288	272	272	294	294	206	206	268	268	228	228	292	292	216	216	104	104	258	258	166	166	192	192	176	176	290	290	162	162	244	244	268	268	186	186
SL8-04	SLWC2	292	292	272	272	294	294	204	204	268	268	230	230	290	290	216	216	104	104	258	258	166	166	192	192	174	174	290	290	162	162	242	242	266	266	182	182
SL8-08	SLWC2	288	288	272	272	294	294	206	206	268	268	228	228	292	292	216	216	104	104	258	258	166	166	192	192	176	176	290	290	162	162	244	244	268	268	186	186
SL8-11	SLWC2	288	288	272	272	294	294	206	206	268	268	228	228	292	292	216	216	104	104	258	258	166	166	192	192	176	176	290	290	162	162	244	244	268	268	186	186
SL901	SLWC2	288	288	272	272	294	294	206	206	268	268	228	228	292	292	216	216	104	104	258	258	166	166	192	192	176	176	290	290	162	162	244	244	268	268	186	186
SL905	SLWC2	288	288	272	272	294	294	206	206	268	268	228	228	292	292	216	216	104	104	258	258	166	166	192	192	176	176	290	290	162	162	244	244	268	268	186	186
SL906	SLWC2	292	292	272	272	294	294	206	206	268	268	230	230	290	290	216	216	104	104	258	258	166	166	192	192	174	174	288	288	162	162	242	242	266	266	182	182
SL1001	SLWC3	288	288	272	272	294	294	206	206	268	268	228	228	292	292	216	216	104	104	258	258	166	166	192	192	176	176	290	290	162	162	244	244	268	268	186	186
SL1002	SLWC3	292	292	272	272	294	294	206	206	268	268	230	230	290	290	216	216	104	104	258	258	162	162	194	194	174	174	288	288	162	162	242	242	264	264	182	182
